# Supplementary material for: The expression of miRNA encoded by C19MC and miR-371-3 strongly varies among individual placentas but does not differ between spontaneous and induced abortions
Source: Protoplasma. 2020 Oct 9;258(1):209–18. doi: 10.1007/s00709-020-01548-3 (PMC7782366; doi:10.1007/s00709-020-01548-3)
Supplement: Supplementary file 2 — (XLSX 19 kb) [file 709_2020_1548_MOESM2_ESM.xlsx]

## Sheet: Tabelle1
The expression of miRNA encoded by C19MC and miR-371-3 strongly varies among individual placentas but does not differ between spontaneous and induced abortions
Protoplasma
Andrea Gottlieb1*, Inga Flor1*, Rolf Nimzyk1, Lars Kloth1, Burkhard Helmke2, Marc Langenbuch3, Meike Spiekermann1¶, Susanne Feidicker4,6 and Jörn Bullerdiek1,5*
Corresponding author: Jörn Bullerdiek, Human Genetics, University of Bremen, Leobener Str. 2, 28359 Bremen, Germany, Email: bullerd@uni-bremen.de; +49 421 218 61500
Case	Type of delivery/ abortion	GA	Trim	RQ miR-371a-3p	RQ miR-372-3p	RQ miR-373-3p	RQ miR-517a-3p	RQ miR-520c-3p	maternal age	newborn sex	newborn weight	C section
PT002	TE	39	3	1511.47	1810.87	19.396	38803.4	4317.67	30	m	3155	no
PT003	TE	42	3	539.296	680.204	12.353	25786.5	3725.9	30	m	4250	yes
PT004	TE	39	3	111.696	122.93	18.744	27221.8	3186.47	41	m	3435	yes
PT007	TE	40	3	1141.73	2060.24	19.663	54704.4	5747.84	32	f	3060	yes
PT008	TE	39	3	147.883	113.4	6.298	34128.7	2452.9	26	m	3760	yes
PT010	TE	39	3	2557.23	3477.94	88.837	280705	20038.4	37	m	3430	yes
PT011	TE	38	3	708.449	660.254	29.907	138829	6369.42	31	f	2855	yes
PT018	TE	41	3	354.823	255.263	18.526	98839.8	10152.5	30	m	3310	yes
PT020	TE	41	3	8846.76	10388.9	273.348	350840	43584.9	35	f	3970	no
PT027	TE	39	3	700.622	398.75	25.369	80128.2	9182.02	20	f	3110	no
PT034	TE	41	3	2258.73	1810.31	57.315	391268	45813.2	32	f	3880	yes
PT036	TE	38	3	9872.23	4646.31	291.615	481345	49961.3	30	m	3220	yes
PT043	TE	39	3	2299.91	3146.98	52.742	178134	11808.9	26	m	3190	yes
PT045	TE	39	3	5594.14	2696.79	204.729	84244.4	4801.71	25	m	3300	no
PT046	TE	39	3	8925.93	5624.02	339.818	273056	10298.1	31	f	3330	no
PT047	TE	39	3	8492.02	6513.78	396.427	280698	20369.7	30	m	3090	no
PT048	TE	41	3	15982.2	11890.1	713.925	451714	34399	35	f	3510	no
PT050	TE	42	3	3206.96	3225.01	115.105	473529	25772	32	m	3510	no
PT051	TE	39	3	2394.6	2789.31	52.484	140909	8887.09	24	m	3435	yes
PT052	TE	39	3	1826.23	1585.19	33.371	63970.8	5354.21	29	m	3440	no
PT053	TE	NA	3	1911.01	1756.51	28.164	52084	3982.8	32	m	3370	yes
PT054	TE	NA	3	5301.91	6989.46	66.881	133186	10309	30	f	2685	yes
PT055	TE	NA	3	3047.38	4492.8	42.483	79634.2	6355.15	30	m	2700	yes
P002	MSA	8	1	120.404	88.186	1.752	1939.67	285.573	NA	-	-	-
P004	MSA	10	1	498.369	321.769	10.419	NA	2150	NA	-	-	-
P005	MSA	11	1	4564.57	3349.71	54.396	119848	6820.02	NA	-	-	-
P006	MSA	9	1	793.235	449.221	16.395	115833	2935.67	NA	-	-	-
P007	MSA	9	1	907.353	531.295	10.494	160431	4601.14	NA	-	-	-
P008	AR	9	1	3130.57	2120.49	24.506	119406	4569.09	NA	-	-	-
P009	MSA	9	1	2667.71	2220.74	25.142	67133.7	2884.4	NA	-	-	-
P010	MSA	9	1	1022.16	544.788	15.457	NA	2649.64	NA	-	-	-
P011	MSA	11	1	2413.81	1397.38	34.479	NA	3027.16	NA	-	-	-
P012	MSA	10	1	2570.86	1422.84	33.191	72997.4	2279.05	NA	-	-	-
P013	AR	7	1	3717.39	2193.63	61.404	76407.5	12106.5	NA	-	-	-
P014	MSA	10	1	438.205	339.933	12.826	NA	3011.28	NA	-	-	-
P015	MSA	15	2	1563.6	924.276	21.288	69190.1	2324.71	NA	-	-	-
P016	MSA	11	1	3073.32	2604.84	33.711	14622.5	5184.02	NA	-	-	-
P017	AR	8	1	4456.75	1898.6	60.274	68830.8	5280.65	NA	-	-	-
P018	MSA	11	1	2588.75	2478.75	32.214	39349.1	6464.33	NA	-	-	-
P021	MSA	29	3	52.859	45.209	2.957	46663	2753.7	NA	-	-	-
P022	MSA	NA	NA	1521.23	1813.32	29.771	89609.1	4347.25	NA	-	-	-
P023	MSA	8	1	2588.3	2766.14	55.267	37131	3131.25	NA	-	-	-
P024	AR	9	1	2498.31	2414.89	56.077	69362.3	8502.31	NA	-	-	-
P025	AR	8	1	3223.68	3141.25	72.408	43846.8	7008.71	NA	-	-	-
P026	MSA	11	1	482.114	435.841	19.088	14276.6	776.273	NA	-	-	-
P027	MSA	12	1	602.62	1140.82	25.927	NA	2666.18	NA	-	-	-
P028	MSA	9	1	1201.69	1060.49	32.898	NA	4383.01	NA	-	-	-
P029	AR	8	1	1773.68	1788.09	59.094	58817.3	6244.99	NA	-	-	-
P030	AR	9	1	1288.47	1052	36.122	36795.4	3197.76	NA	-	-	-
P031	MSA	9	1	2730.04	3682.48	68.947	NA	8622.76	NA	-	-	-
P032	MSA	8	1	10718.7	10446	218.066	NA	9723.08	NA	-	-	-
P033	MSA	19	2	624.26	492.353	19.99	NA	3455.76	NA	-	-	-
P034	MSA	23	2	2236.84	2073.99	73.678	NA	13065	NA	-	-	-
P035	AR	9	1	174.756	155.142	15.466	38425.4	3974.97	NA	-	-	-
P036	MSA	9	1	138.704	106.487	15.655	NA	1010.24	NA	-	-	-
P037	MSA	11	1	3442.6	983.752	37.142	68082.7	5473.25	NA	-	-	-
P038	MSA	12	1	492.317	479.778	40.174	NA	5008.38	NA	-	-	-
P039	MSA	10	1	1330.54	1256.06	56.709	NA	5089.51	NA	-	-	-
P041	MSA	33	3	617.354	719.583	38.232	NA	4258.2	NA	-	-	-
P042	MSA	10	1	99.074	70.061	10.671	NA	1833.18	NA	-	-	-
P043	MSA	9	1	497.814	461.263	37.778	NA	1319.17	NA	-	-	-
P044	AR	8	1	439.618	435.412	23.374	54410.1	6857.54	NA	-	-	-
P045	MSA	9	1	585.635	629.713	23.924	NA	8129.21	NA	-	-	-
P046	MSA	10	1	1259.32	2905.71	43.277	27061.9	3922.32	NA	-	-	-
P047	MSA	10	1	1846.3	2082.07	67.839	NA	5838.54	NA	-	-	-
P048	MSA	10	1	1016.2	958.594	19.509	NA	4513.7	NA	-	-	-
P050	MSA	9	1	1448.63	1333.6	38.649	NA	6177.62	NA	-	-	-
P054	AR	NA	NA	629.618	258.074	NA	10178.4	3044.67	NA	-	-	-
P066	AR	7	1	4227.07	2046.05	87.95	16519.9	4979.66	NA	-	-	-
P068	AR	9	1	1052.17	503.907	16.654	29882.6	2954.05	NA	-	-	-
P072	AR	8	1	1374.15	955.776	20.733	14918.4	2904.69	NA	-	-	-
P095	AR	9	1	1711.79	1453.7	31.28	23147.2	4057.63	NA	-	-	-
P096	AR	9	1	140.654	118.193	3.224	28147.6	3490.87	NA	-	-	-
P097	AR	13	1	617.384	401.853	11.988	12074.6	1663.99	NA	-	-	-
P098	AR	12	1	850.4	517.938	26.573	11281.5	2148.42	NA	-	-	-
P099	AR	11	1	555.307	92.927	7.911	2249.74	NA	NA	-	-	-
P100	AR	8	1	1894.02	1032.43	57.642	17301	4779.67	NA	-	-	-
P101	AR	7	1	14901.8	10017.6	299.676	50985.1	4567.03	NA	-	-	-
P105	MSA	9	1	2345.83	1670.09	64.917	23641.5	1630.65	NA	-	-	-
P106	AR	10	1	2966.03	2190.92	62.35	47287.4	2718.26	NA	-	-	-
P108	MSA	11	1	1193.06	1132.89	19.584	44848.4	3224.05	NA	-	-	-
P109	AR	8	1	1996.59	1573.01	38.287	28853.4	13839.5	NA	-	-	-
P110	MSA	8	1	469.841	341.736	10.262	18114.4	2736.13	NA	-	-	-
P111	AR	11	1	1880.47	1156.22	56.918	45542.5	4377.63	NA	-	-	-
P112	MSA	7	1	1057.44	709.388	16.093	12605.5	2626.77	NA	-	-	-
AR: induced abortion; MSA:spontaneous abortion; TE: delivery at term +-2 weeks; GA:calendar gestastional age in weeks; NA:information not available; Trim:Trimester of pregnancy;
RQ:relative quantification; -: not applicable; C section: Caesarean section

## Sheet: Tabelle2
Supplemental Tab. 1: Overview of all placenta samples used for expression studies
